# Supplementary material for: Dendritic Cell-Cytokine-Induced Killer Cells Co-Loaded with WT1/MUC1/Poly(I:C) Enhance Antitumor Immune Responses In Vitro and In Vivo
Source: Biomolecules. 2025 Sep 24;15(10):1356. doi: 10.3390/biom15101356 (PMC12564647; doi:10.3390/biom15101356)
Supplement: Supplementary file 1 [file biomolecules-15-01356-s001.zip]

Archive with 4 entries (4 files):
- Figure S1.pdf
- Figure S2.tif
- Figure S3.tif
- Figure S4.pdf
